# Supplementary material for: Hemostatic Alginate/Nano-Hydroxyapatite Composite Aerogel Loaded with Tranexamic Acid for the Potential Protection against Alveolar Osteitis
Source: Pharmaceutics. 2022 Oct 21;14(10):2255. doi: 10.3390/pharmaceutics14102255 (PMC9608763; doi:10.3390/pharmaceutics14102255)
Supplement: Supplementary file 1 [file pharmaceutics-14-02255-s001.zip]

Archive with 1 entries (1 files):
- pharmaceutics-1895330-supplementary.pdf
